# Supplementary material for: Lithium-plasmon-based low-powered dynamic color display
Source: Natl Sci Rev. 2022 Jun 23;10(1):nwac120. doi: 10.1093/nsr/nwac120 (PMC9942666; doi:10.1093/nsr/nwac120)
Supplement: nwac120_Supplemental_Files [file nwac120_supplemental_files.zip]

Archive with 2 entries (2 files):
- supplementary_data.docx
- Animation_of_Butterfly.mp4
